# Supplementary material for: Structure and activity of the septal peptidoglycan hydrolysis machinery crucial for bacterial cell division
Source: PLoS Biol. 2024 May 30;22(5):e3002628. doi: 10.1371/journal.pbio.3002628 (PMC11139282; doi:10.1371/journal.pbio.3002628)
Supplement: S2 Data — (XLSX) [file pbio.3002628.s012.xlsx]

## Sheet: Figure 3B
0.5-161-EnvC+B	1-161-EnvC+B	2-161-EnvC+B	4-161-EnvC+B	0.5-X-EnvC+B	1-X-EnvC+B	2-X-EnvC+B	4-X-EnvC+B	B	TBS
25500	29305	31655	32614	9483	10238	8597	8342	5533	28
25610	29713	31520	32666	9497	10258	8592	8312	5568	29
25206	29511	30959	32015	9370	9951	8432	8208	5515	27
24967	29296	30670	31624	9269	9872	8421	8174	5396	28
25320.8	29456.2	31201	32229.8	9404.75	10079.8	8510.5	8259	5503	28

## Sheet: Figure 4D
ompc
	Area			Area			Area
FtsEXV257P	14585.9		FtsEXV257P	18780.5		FtsEXV257P	21272.3
FtsEXI261D	15239.7		FtsEXI261D	29605.8		FtsEXI261D	31981.1
FtsEXT264K	28133.7		FtsEXT264K	23551.9		FtsEXT264K	25633.5
FtsEXE267K	17564.9		FtsEXE267K	22651		FtsEXE267K	26781.3
FtsEX	27829.3		FtsEX	23663.9		FtsEX	20133.1
pTRc99a	118137		pTRc99a	10432.1		pTRc99a	5373.42
ftsE
	Area			Area			Area
FtsEXV257P	10574.4		FtsEXV257P	2879.84		FtsEXV257P	6397.98
FtsEXI261D	2605.55		FtsEXI261D	1050.75		FtsEXI261D	4816.69
FtsEXT264K	9085.66		FtsEXT264K	12806		FtsEXT264K	18276.6
FtsEXE267K	6557.23		FtsEXE267K	10331.1		FtsEXE267K	18980.7
FtsEX	27937		FtsEX	32790.4		FtsEX	28675.9
ftsX
	Area			Area			Area
FtsEXV257P	29630.6		FtsEXV257P	25596.3		FtsEXV257P	24543.3
FtsEXI261D	24047.1		FtsEXI261D	5580.79		FtsEXI261D	31347.3
FtsEXT264K	26434.9		FtsEXT264K	5529.5		FtsEXT264K	29972.8
FtsEXE267K	21885.1		FtsEXE267K	4070.67		FtsEXE267K	26531.4
FtsEX	18716.5		FtsEX	5474.28		FtsEX	27353.4

## Sheet: Figure S8A
	AmiB	EnvC	AmiB+EnvC	FtsX-EnvC+AmiB	sumoEX-EnvC+AmiB	FtsEX-EnvC+AmiB	FtsX-EnvC	sumoEX-EnvC	FtsEX-EnvC	lysozyme	TBS
	7160	3490	15914	16717	40161	36872	3870	4113	3600	47021	3831
	7083	3444	15794	16757	39852	36476	3837	4117	3578	46855	3797
	7030	3420	15571	16399	39347	35974	3772	4068	3576	46387	3700
	7017	3406	15639	16411	39193	35887	3752	4089	3564	46376	3791

## Sheet: Figure S8C
	ex-envc+B	161-envc+B	lysozyme	tbs
	19116	21092	25985	3874
	19715	21407	26548	3989
	19381	21026	26227	3912
	19225	20638	26046	3907
	19544	20489	26211	3928

## Sheet: Figure S8D
	EX+EnvC+AmiB	EX+EnvC+AmiBY324A	EX+EnvC+AmiBL325N	EX+EnvC+AmiBA328D	EX+EnvC+AmiBV329D	EX+EnvC+AmiBL332N	EX+EnvC+AmiB∆324-332	EX+EnvC	AmiB	AmiBY324A	AmiBL325N	AmiBA328D	AmiBV329D	AmiBL332N	AmiB∆324-332	TBS	lysozyme
	214.24	110.659	45.4477	45.3315	46.0695	44.1189	39.6481	40.8551	49.0783	55.6912	41.3754	39.3131	40.217	40.0795	40.2284	45.2443	193.549
	198.432	105.291	44.212	43.548	45.1174	43.644	38.7213	40.0659	47.2178	52.9968	39.5603	37.5287	38.4789	38.6348	38.6328	44.4199	182.671
	194.794	104.792	43.5367	42.7448	44.7635	42.9739	38.134	39.5366	46.7445	52.3792	39.0061	36.775	38.069	38.0427	38.1411	44.2346	178.853
	192.843	104.784	42.4263	41.9084	43.8543	42.2138	37.4102	38.7579	45.8126	51.3948	38.3187	36.1695	37.1586	37.5355	37.6287	43.4349	176.801
	188.056	102.682	42.3052	41.785	43.7747	41.8095	37.2216	38.457	46.1679	51.7245	38.2459	36.2439	37.0103	37.3774	37.4145	43.3498	173.647
